# Supplementary material for: Injury Patterns in Portuguese Under-23 and Senior Rink Hockey Athletes: A Retrospective Cross-Sectional Study
Source: J Funct Morphol Kinesiol. 2026 Jun 29;11(3):260. doi: 10.3390/jfmk11030260 (PMC13398163; doi:10.3390/jfmk11030260)
Supplement: Supplementary file 1 [file jfmk-11-00260-s001.zip]

Archive with 1 entries (1 files):
- jfmk-4379084-supplementary.pdf
